# Supplementary material for: Discovery of p-Terphenyl Metabolites as Potential Phosphodiesterase PDE4D Inhibitors from the Coral-Associated Fungus Aspergillus sp. ITBBc1
Source: Mar Drugs. 2022 Oct 28;20(11):679. doi: 10.3390/md20110679 (PMC9696254; doi:10.3390/md20110679)
Supplement: Supplementary file 1 [file marinedrugs-20-00679-s001.zip]

Archive with 1 entries (1 files):
- marinedrugs-1988917-supplementary.pdf
